# Supplementary material for: Factors associated with awareness, reading and perceptions of clinical practice guidelines among the general population in Japan: A nationwide cross-sectional survey (INFORM Study 2023)
Source: PLoS One. 2026 Feb 12;21(2):e0343033. doi: 10.1371/journal.pone.0343033 (PMC12900357; doi:10.1371/journal.pone.0343033)
Supplement: S2 Table — (XLSX) [file pone.0343033.s002.xlsx]

## Sheet: Supplementary Table S2
S2 Table. Characteristics of respondents in detail.
		Total (n = 3,343)		Not aware of CPGs (n = 2,732)		Aware but had not read CPGs (n = 342)		Aware and had read CPGs (n = 259)		P*
		n	weighted%	n	weighted%	n	weighted%	n	weighted%
Age (years)
	20-29	263	11.4	210	11	28	11.9	25	14.6	0.237
	30-39	388	12.3	323	12.5	40	12.3	25	10.5
	40-49	571	17.7	464	17.6	59	17.6	48	18.4
	50-59	599	17	481	16.7	71	19.7	47	17.3
	60-69	635	14.6	506	14.1	72	16.5	57	17.1
	≥70	877	27.1	748	28.1	72	22.1	57	22.1
Gender
	Male	1504	48.5	1264	49.6	132	41.7	108	45.9	0.022
	Female	1829	51.5	1468	50.4	210	58.3	151	54.1
Education
	≤ High school graduate	1525	46.3	1334	49.2	113	34.6	78	29.6	<0.001
	Vocational school/2‑year college	818	23.2	625	21.6	108	30.1	85	30.8
	≥ University	976	30.5	765	29.1	116	35.3	95	39.6
Marital status
	Married	2294	65.9	1897	66.7	221	61.4	176	63.8	0.146
	Not married	1030	34.1	828	33.3	119	38.6	83	36.2
Number of household members
	1	478	15.5	367	14.6	58	18.6	53	22	0.005
	≥ 2	2829	84.5	2345	85.4	278	81.4	206	78
Employment status
	Employed	2078	63.1	1689	62.5	216	64.7	173	67.8	0.216
	Not employed	1220	36.9	1018	37.5	120	35.3	82	32.2
Annual household income (yen)
	< 4 million	1250	37.9	1063	39.3	111	33.6	76	29.2	<0.001
	4 million < 8 million	1239	38.4	1022	38.8	120	36.6	97	36.4
	≥ 8 million	759	23.6	579	21.9	97	29.8	83	34.4
General health
	Excellent/very good	557	18.2	438	17.4	59	18.9	60	25.7	0.01
	Good	1944	57.5	1607	58.1	208	59.5	129	48.4
	Fair/poor	804	24.3	665	24.5	71	21.7	68	25.9
Healthcare visits per year
	None	676	21.4	594	22.7	54	17.4	28	12.8	0.009
	1 to 4	1056	32.9	851	32.2	112	35.5	93	37.6
	5 to 9	675	20.6	553	20.6	68	20.2	54	20.3
	≥ 10	852	25.1	681	24.5	94	26.9	77	29.3
Cancer history (self)
	Yes	355	10.3	262	9.5	44	11.7	49	17.4	<0.001
	No	2978	89.7	2470	90.5	298	88.3	210	82.6
Cancer history (family)
	Yes	1967	58.4	1568	56.7	218	63.4	181	70.5	<0.001
	No	1336	41.6	1141	43.3	121	36.6	74	29.5
Cancer history (friends)
	Yes	2001	58.4	1612	57.3	215	62.1	174	65.7	0.02
	No	1298	41.6	1094	42.7	123	37.9	81	34.3
Diabetes (self)
	Yes	418	12.6	343	12.7	37	10.7	38	14.1	0.45
	No	2800	87.4	2291	87.3	295	89.3	214	85.9
Hypertension (self)
	Yes	1140	34.3	959	35.3	100	28.9	81	30	0.027
	No	2118	65.7	1710	64.7	234	71.1	174	70
Heart disease (self)
	Yes	203	6.3	169	6.4	21	6.4	13	5.3	0.797
	No	3016	93.7	2465	93.6	310	93.6	241	94.7
Cellebrovascular disease (self)
	Yes	48	1.4	41	1.4	5	1.6	2	0.7	0.66
	No	3156	98.6	2581	98.6	325	98.4	250	99.3
Chronic lung disease (self)
	Yes	339	10.4	268	10.1	45	14.2	26	9.2	0.073
	No	2877	89.6	2364	89.9	287	85.8	226	90.8
Arthritis (self)
	Yes	192	5.7	159	5.8	11	2.9	22	8.4	0.016
	No	3025	94.3	2474	94.2	320	97.1	231	91.6
Depression (self)
	Yes	258	8.1	211	8.1	30	9.4	17	7.1	0.589
	No	2961	91.9	2424	91.9	301	90.6	236	92.9
* χ squared test.
CPG; Clinical practice guidelines.
438	0.064
0.79
1607
0.832
665
0.828
