# Supplementary material for: Factors associated with awareness, reading and perceptions of clinical practice guidelines among the general population in Japan: A nationwide cross-sectional survey (INFORM Study 2023)
Source: PLoS One. 2026 Feb 12;21(2):e0343033. doi: 10.1371/journal.pone.0343033 (PMC12900357; doi:10.1371/journal.pone.0343033)
Supplement: S3 Table — (XLSX) [file pone.0343033.s003.xlsx]

## Sheet: Supplementary Table S3
S3 Table. Reading and perceptions of clinical practice guidelines.
		Perception 1				Perception 2				Perception 3				Perception 4				Perception 5				Perception 6				Perception 7				Perception 8
		aOR	95%CI	P		aOR	95%CI	P		aOR	95%CI	P		aOR	95%CI	P		aOR	95%CI	P		aOR	95%CI	P		aOR	95%CI	P		aOR	95%CI	P
Age (years)
	20-29	Reference				Reference				Reference				Reference				Reference				Reference				Reference				Reference
	30-39	0.572	[0.232 - 1.411]	0.224		0.609	[0.255 - 1.455]	0.263		0.861	[0.228 - 3.248]	0.825		1.992	[0.621 - 6.396]	0.246		1.002	[0.360 - 2.787]	0.998		1.805	[0.736 - 4.425]	0.196		0.804	[0.247 - 2.609]	0.715		0.742	[0.259 - 2.123]	0.577
	40-49	0.893	[0.395 - 2.018]	0.786		0.95	[0.419 - 2.154]	0.902		0.744	[0.256 - 2.161]	0.586		1.942	[0.676 - 5.579]	0.217		0.968	[0.351 - 2.670]	0.949		1.881	[0.811 - 4.365]	0.141		0.697	[0.235 - 2.066]	0.513		0.506	[0.191 - 1.341]	0.17
	50-59	0.591	[0.252 - 1.389]	0.227		1.002	[0.460 - 2.180]	0.997		0.651	[0.226 - 1.877]	0.426		1.097	[0.386 - 3.119]	0.862		0.458	[0.175 - 1.201]	0.112		1.151	[0.510 - 2.597]	0.733		0.619	[0.206 - 1.856]	0.391		0.465	[0.188 - 1.149]	0.097
	60-69	0.753	[0.308 - 1.842]	0.534		0.709	[0.319 - 1.579]	0.399		0.403	[0.125 - 1.300]	0.128		0.908	[0.310 - 2.660]	0.86		0.412	[0.145 - 1.170]	0.096		1.341	[0.580 - 3.103]	0.491		0.582	[0.182 - 1.859]	0.36		0.501	[0.185 - 1.355]	0.173
	≥70	0.7	[0.277 - 1.768]	0.45		0.864	[0.377 - 1.979]	0.729		0.297	[0.092 - 0.960]	0.043		0.846	[0.283 - 2.529]	0.764		0.363	[0.126 - 1.042]	0.06		1.009	[0.420 - 2.423]	0.984		0.371	[0.114 - 1.211]	0.1		0.506	[0.179 - 1.432]	0.199
Gender
	Male	Reference				Reference				Reference				Reference				Reference				Reference				Reference				Reference
	Female	0.867	[0.596 - 1.261]	0.454		0.789	[0.524 - 1.189]	0.256		0.834	[0.461 - 1.511]	0.549		0.94	[0.561 - 1.577]	0.815		0.91	[0.547 - 1.512]	0.714		0.925	[0.617 - 1.388]	0.706		0.55	[0.342 - 0.884]	0.014		0.748	[0.487 - 1.149]	0.184
Education
	≤ High school graduate	Reference				Reference				Reference				Reference				Reference				Reference				Reference				Reference
	Vocational school/2‑year college	0.795	[0.492 - 1.283]	0.346		1.256	[0.794 - 1.987]	0.328		1.125	[0.579 - 2.187]	0.727		0.834	[0.457 - 1.523]	0.553		1.026	[0.580 - 1.815]	0.93		1.186	[0.702 - 2.003]	0.524		0.905	[0.468 - 1.748]	0.765		1.101	[0.634 - 1.910]	0.732
	≥ University	0.836	[0.511 - 1.368]	0.474		1.329	[0.790 - 2.234]	0.283		2.299	[1.071 - 4.936]	0.033		1.222	[0.666 - 2.242]	0.516		1.722	[0.930 - 3.188]	0.084		1.735	[1.072 - 2.809]	0.025		0.875	[0.470 - 1.630]	0.673		1.407	[0.836 - 2.368]	0.197
Marital status
	Not married	Reference				Reference				Reference				Reference				Reference				Reference				Reference				Reference
	Married	0.997	[0.608 - 1.635]	0.992		0.758	[0.449 - 1.280]	0.299		1.097	[0.561 - 2.145]	0.787		0.779	[0.433 - 1.402]	0.404		0.862	[0.462 - 1.609]	0.641		0.72	[0.430 - 1.206]	0.211		0.905	[0.529 - 1.545]	0.713		1.044	[0.640 - 1.702]	0.862
Number of household members
	1	Reference				Reference				Reference				Reference				Reference				Reference				Reference				Reference
	≥ 2	1.037	[0.580 - 1.857]	0.901		1.179	[0.651 - 2.135]	0.586		0.742	[0.339 - 1.623]	0.453		0.991	[0.498 - 1.970]	0.979		1.189	[0.556 - 2.543]	0.655		0.703	[0.393 - 1.258]	0.234		1.233	[0.624 - 2.437]	0.545		0.822	[0.424 - 1.594]	0.56
Employment status
	Not employed	Reference				Reference				Reference				Reference				Reference				Reference				Reference				Reference
	Employed	0.947	[0.615 - 1.459]	0.805		1.291	[0.802 - 2.080]	0.292		0.772	[0.427 - 1.396]	0.391		0.939	[0.571 - 1.544]	0.804		1.114	[0.670 - 1.854]	0.676		0.816	[0.505 - 1.319]	0.406		1.136	[0.663 - 1.948]	0.641		1.239	[0.767 - 2.003]	0.38
Annual household income (yen)
	< 4 million	Reference				Reference				Reference				Reference				Reference				Reference				Reference				Reference
	4 million < 8 million	1.202	[0.733 - 1.973]	0.464		0.596	[0.368 - 0.965]	0.036		1.792	[0.958 - 3.352]	0.068		1.146	[0.649 - 2.026]	0.637		1.266	[0.691 - 2.318]	0.444		1.546	[0.926 - 2.581]	0.096		1.657	[0.911 - 3.017]	0.098		1.096	[0.653 - 1.841]	0.728
	≥ 8 million	1.238	[0.738 - 2.077]	0.416		0.891	[0.520 - 1.528]	0.674		1.435	[0.667 - 3.087]	0.354		1.143	[0.601 - 2.172]	0.683		1.398	[0.678 - 2.883]	0.363		1.948	[1.086 - 3.494]	0.025		1.176	[0.590 - 2.343]	0.644		1.782	[0.976 - 3.253]	0.06
General health
	Excellent/very good	0.64	[0.390 - 1.051]	0.078		1.009	[0.614 - 1.658]	0.971		0.987	[0.464 - 2.100]	0.974		1.035	[0.553 - 1.937]	0.915		1.078	[0.597 - 1.946]	0.803		1.543	[0.937 - 2.541]	0.088		1.037	[0.541 - 1.990]	0.912		0.807	[0.472 - 1.381]	0.433
	Good	Reference				Reference				Reference				Reference				Reference				Reference				Reference				Reference
	Fair/poor	0.733	[0.466 - 1.155]	0.18		0.756	[0.466 - 1.228]	0.257		0.464	[0.253 - 0.849]	0.013		0.66	[0.393 - 1.110]	0.117		1.19	[0.665 - 2.131]	0.557		0.493	[0.305 - 0.796]	0.004		0.472	[0.274 - 0.813]	0.007		0.539	[0.320 - 0.909]	0.021
Healthcare visits per year
	None	Reference				Reference				Reference				Reference				Reference				Reference				Reference				Reference
	1 to 4	2.079	[1.158 - 3.730]	0.014		1.011	[0.556 - 1.838]	0.97		1.732	[0.812 - 3.692]	0.154		1.357	[0.730 - 2.525]	0.333		1.298	[0.672 - 2.507]	0.436		0.92	[0.485 - 1.743]	0.797		1.262	[0.672 - 2.371]	0.468		1	[0.535 - 1.870]	0.999
	5 to 9	2.505	[1.364 - 4.600]	0.003		1.753	[0.944 - 3.252]	0.075		2.535	[1.129 - 5.693]	0.024		1.451	[0.734 - 2.867]	0.283		1.493	[0.762 - 2.925]	0.242		1.232	[0.634 - 2.392]	0.537		2.5	[1.281 - 4.881]	0.007		1.024	[0.519 - 2.018]	0.946
	≥ 10	1.199	[0.647 - 2.220]	0.563		1.34	[0.681 - 2.635]	0.396		2.047	[0.977 - 4.288]	0.058		1.333	[0.676 - 2.627]	0.405		1.208	[0.627 - 2.328]	0.571		1.862	[0.948 - 3.656]	0.071		1.919	[0.993 - 3.708]	0.053		1.111	[0.575 - 2.145]	0.753
Cancer history (self)
	No	Reference				Reference				Reference				Reference				Reference				Reference				Reference				Reference
	Yes	1.517	[0.906 - 2.540]	0.113		1.5	[0.884 - 2.544]	0.132		1.269	[0.616 - 2.611]	0.517		1.3	[0.674 - 2.509]	0.432		1.751	[0.940 - 3.261]	0.077		1.213	[0.702 - 2.097]	0.487		1.862	[0.947 - 3.662]	0.072		1.252	[0.727 - 2.157]	0.416
Cancer history (family)
	No	Reference				Reference				Reference				Reference				Reference				Reference				Reference				Reference
	Yes	0.74	[0.491 - 1.116]	0.15		0.786	[0.521 - 1.187]	0.252		0.948	[0.571 - 1.575]	0.836		0.618	[0.373 - 1.023]	0.061		0.82	[0.502 - 1.341]	0.428		1.297	[0.872 - 1.928]	0.198		1.317	[0.833 - 2.084]	0.238		0.916	[0.598 - 1.404]	0.686
Cancer history (friends)
	No
	Yes	1.25	[0.804 - 1.944]	0.32		1.385	[0.903 - 2.123]	0.135		1.608	[0.973 - 2.656]	0.064		1.112	[0.677 - 1.827]	0.673		1.107	[0.663 - 1.850]	0.697		0.944	[0.619 - 1.440]	0.789		1.254	[0.727 - 2.164]	0.415		1.427	[0.889 - 2.290]	0.14
Having read CPGs
	No	Reference				Reference				Reference				Reference				Reference				Reference				Reference				Reference
	Yes	1.744	[1.239 - 2.455]	0.002		1.361	[0.941 - 1.968]	0.101		1.715	[1.002 - 2.936]	0.049		1.572	[1.036 - 2.384]	0.033		1.816	[1.162 - 2.837]	0.009		1.472	[0.999 - 2.169]	0.051		2.301	[1.383 - 3.827]	0.001		1.954	[1.268 - 3.012]	0.003
Nagelkerke R Square		0.1				0.073				0.131				0.068				0.115				0.135				0.126				0.108
aOR, adjusted odds ratio; CI, confidence interval; CPG, clinical practice guideline.
* Logistic regression analyses were conducted with each perceptions (Disagree) as objective variable, having read clinical practice guidelines as explanatory variable, and age, gender, education, marital status, number of household member, employee status, household income, general health, visits per year, cancer history (self), cancer history (family) and cancer history (friend) as adjusted vari…
Perception 1: They are written only for health care professionals. Perception 2: "Weak recommendation" implies that there is no sufficient evidence. Perception 3: Patients will no longer have to make their own decisions about examinations and treatments. Perception 4: We cannot use examination or treatment that differs from the recommendation. Perception 5: "Clinical practice guidelines" restrict…
